# Supplementary material for: Emergence of Azithromycin-Resistant Neisseria gonorrhoeae Isolates Belonging to the NG-MAST Genogroup 12302 in Russia
Source: Microorganisms. 2023 May 6;11(5):1226. doi: 10.3390/microorganisms11051226 (PMC10222849; doi:10.3390/microorganisms11051226)
Supplement: Supplementary file 1 [file microorganisms-11-01226-s001.zip]

Archive with 2 entries (2 files):
- Supplementary File S1.pdf
- Table S1.pdf
